# Supplementary material for: Parallel fast and slow recurrent cortical processing mediates target and distractor selection in visual search
Source: Commun Biol. 2020 Nov 19;3:689. doi: 10.1038/s42003-020-01423-0 (PMC7677324; doi:10.1038/s42003-020-01423-0)
Supplement: Supplementary file 4 — Supplementary Data 1 [file 42003_2020_1423_MOESM4_ESM.xlsx]

## Sheet: Tabelle1
Figure 2/3/5	Figure 2/3	Figure 2/3	Figure 2/5	Figure 2/5	Figure 2/3/5	Figure 2/3/5		Figure 4a	Figure 4a	Figure 4a	Figure 4a	Figure 4a		Figure 4b	Figure 4b	Figure 4b		Figure 4c	Figure 4c	Figure 4c
Latency [ms]	tERL (fT)	SD tERL(fT)	dERL (fT)	SD dERL (fT)	tERL (log(p))	dERL(log(p))		Latency [ms]	V1	V2/V3	VO/V4	IT		Latency [ms]	Fast [fT]	Slow [fT]		Subject #	RT difference [ms]	Amplitude difference [fT]
5.9	-0.4793	0.5092	1.2922	0.535	-0.5986	-0.0481		173.5	0.4063	0.1762	0.2629	0.3258		-100.3	0.1	0.1		1	-87	1.1704
7.9	-0.7971	0.5167	0.886	0.5272	-0.5516	-0.0969		175.5	0.4158	0.1895	0.2722	0.3884		-98.3	-0.2	-0.2		2	-80	0.6944
9.8	-1.0231	0.5626	0.7341	0.5629	-0.5042	-0.1336		177.5	0.4246	0.2083	0.2879	0.4614		-96.3	-0.5	-0.5		3	-92	1.5103
11.8	-0.9635	0.5194	0.5999	0.523	-0.4166	-0.2004		179.4	0.4338	0.2314	0.3105	0.5424		-94.4	-0.7	-0.6		4	-106	2.4621
13.8	-1.1037	0.522	0.4756	0.5237	-0.3881	-0.242		181.4	0.4438	0.2574	0.34	0.629		-92.4	-1	-0.7		5	-111	2.8021
15.7	-1.3023	0.5443	0.2367	0.5427	-0.3805	-0.2132		183.4	0.455	0.2847	0.3761	0.7188		-90.4	-1.2	-0.8		6	-76	0.4225
17.7	-1.3086	0.5207	0.0643	0.5156	-0.4045	-0.1539		185.3	0.4674	0.3113	0.4183	0.8097		-88.5	-1.4	-0.8		7	-90	1.3743
19.7	-1.4231	0.5232	-0.0756	0.5144	-0.4299	-0.1013		187.3	0.4808	0.3347	0.4662	0.9		-86.5	-1.5	-0.8		8	-102	2.1902
21.6	-1.5659	0.5301	-0.2478	0.5196	-0.4544	-0.04		189.3	0.4945	0.3537	0.5189	0.9882		-84.5	-1.6	-0.7		9	-104	2.3261
23.6	-1.6283	0.5229	-0.4175	0.5118	-0.4574	-0.013		191.2	0.5078	0.368	0.5759	1.0737		-82.6	-1.7	-0.7		10	-89	1.3063
25.6	-1.7001	0.5186	-0.59	0.5079	-0.4804	-0.0063		193.2	0.5194	0.3784	0.636	1.156		-80.6	-1.8	-0.6		11	-102	2.1902
27.5	-1.7521	0.5171	-0.7071	0.5071	-0.4036	-0.0024		195.2	0.5279	0.3855	0.698	1.2349		-78.6	-2	-0.4		12	-93	1.5783
29.5	-1.78	0.5144	-0.7812	0.505	-0.3747	-0.0042		197.1	0.5322	0.39	0.7607	1.3107		-76.7	-2.1	-0.3		13	-119	3.346
31.5	-1.7823	0.5114	-0.7954	0.5022	-0.299	-0.0095		199.1	0.5316	0.3924	0.8224	1.3834		-74.7	-2.3	-0.2		14	-103	2.2582
33.4	-1.7627	0.5091	-0.7496	0.4991	-0.259	-0.0148		201.1	0.526	0.3927	0.8817	1.4527		-72.7	-2.5	-0.1		15	-81	0.7624
35.4	-1.7218	0.5078	-0.6422	0.4959	-0.2411	-0.0287		203	0.5159	0.3911	0.9373	1.5185		-70.8	-2.8	0		16	-77	0.4905
37.4	-1.663	0.508	-0.4861	0.4933	-0.2158	-0.0611		205	0.5024	0.3878	0.988	1.5799		-68.8	-2.9	0.1		17	-94	1.6463
39.3	-1.5936	0.5099	-0.3097	0.4915	-0.207	-0.0879		207	0.4864	0.3823	1.0328	1.6359		-66.8	-3.1	0.1		18	-93	1.5783
41.3	-1.5103	0.5134	-0.1152	0.4908	-0.1935	-0.087		208.9	0.469	0.3739	1.0708	1.6849		-64.9	-3.1	0		19	-86	1.1024
43.3	-1.4209	0.5184	0.0692	0.4915	-0.2023	-0.0926		210.9	0.4519	0.3617	1.1017	1.7253		-62.9	-3.1	-0.1		20	-102	2.1902
45.2	-1.3352	0.5239	0.2229	0.4935	-0.1976	-0.0795		212.9	0.437	0.3452	1.125	1.7552		-60.9	-2.9	-0.2		21	-106	2.4621
47.2	-1.2489	0.53	0.3577	0.4972	-0.1836	-0.0765		214.8	0.4265	0.3246	1.141	1.7731		-59	-2.6	-0.3		22	-135	4.4338
49.2	-1.1708	0.5358	0.4677	0.5025	-0.1644	-0.0712		216.8	0.4233	0.3008	1.1499	1.7774		-57	-2.2	-0.4		23	-92	1.5103
51.1	-1.1059	0.5407	0.556	0.509	-0.1415	-0.0671		218.8	0.4304	0.2763	1.1525	1.7672		-55	-1.7	-0.4		24	-76	0.4225
53.1	-1.047	0.5447	0.6381	0.5171	-0.116	-0.0795		220.7	0.4499	0.2558	1.1495	1.742		-53.1	-1.1	-0.4
55.1	-0.995	0.5476	0.7096	0.5262	-0.1155	-0.1		222.7	0.4856	0.2427	1.1421	1.7022		-51.1	-0.4	-0.3
57	-0.9477	0.5493	0.7613	0.5351	-0.1564	-0.1327		224.7	0.5384	0.2388	1.1313	1.6485		-49.1	0.2	-0.2
59	-0.8952	0.5503	0.7851	0.5442	-0.2673	-0.1922		226.6	0.6089	0.2458	1.118	1.5827		-47.2	0.9	-0.1
60.9	-0.839	0.5508	0.7637	0.5519	-0.5109	-0.282		228.6	0.6964	0.2642	1.1034	1.5069		-45.2	1.5	0.1
62.9	-0.7711	0.5516	0.6817	0.5585	-0.8297	-0.3928		230.6	0.7996	0.2943	1.0882	1.4238		-43.3	2	0.2
64.9	-0.6952	0.5533	0.5344	0.5634	-1.0635	-0.4852		232.5	0.9159	0.3354	1.073	1.3363		-41.3	2.5	0.4
66.8	-0.6193	0.5565	0.3407	0.5665	-1.2976	-0.5719		234.5	1.0419	0.3866	1.0583	1.2474		-39.3	2.9	0.5
68.8	-0.5416	0.5621	0.0989	0.5686	-1.1831	-0.6375		236.5	1.173	0.4453	1.0444	1.1601		-37.4	3.1	0.7
70.8	-0.4732	0.5707	-0.1553	0.5706	-1.025	-0.7371		238.4	1.3047	0.5068	1.0315	1.0771		-35.4	3.3	0.8
72.7	-0.4232	0.5817	-0.3819	0.5732	-0.8441	-0.7852		240.4	1.431	0.568	1.0197	1.0009		-33.4	3.4	0.9
74.7	-0.3908	0.5962	-0.5814	0.5782	-0.5667	-0.7222		242.3	1.5482	0.6267	1.0092	0.9335		-31.5	3.3	1
76.7	-0.38	0.6133	-0.7257	0.5864	-0.3747	-0.677		244.3	1.6533	0.6813	1.0001	0.8765		-29.5	3.1	1
78.6	-0.3868	0.6315	-0.8071	0.598	-0.2023	-0.5528		246.3	1.7443	0.7315	0.9928	0.8307		-27.5	2.9	1
80.6	-0.404	0.6526	-0.8382	0.6148	-0.1178	-0.4873		248.2	1.8197	0.7782	0.9877	0.797		-25.6	2.6	1
82.6	-0.4201	0.6752	-0.8234	0.6364	-0.0807	-0.4023		250.2	1.8789	0.8224	0.9853	0.7755		-23.6	2.2	1
84.5	-0.4223	0.6982	-0.7782	0.661	-0.0698	-0.3017		252.2	1.9219	0.8658	0.9862	0.766		-21.6	1.8	0.9
86.5	-0.3998	0.7242	-0.7097	0.6912	-0.0943	-0.2259		254.1	1.9493	0.9103	0.9912	0.7684		-19.7	1.5	0.7
88.5	-0.3454	0.7523	-0.6295	0.7255	-0.1383	-0.1976		256.1	1.9618	0.9584	1.0009	0.7818		-17.7	1.1	0.5
90.4	-0.2649	0.7815	-0.5505	0.7621	-0.2138	-0.1763		258.1	1.9605	1.013	1.0157	0.8056		-15.7	0.8	0.3
92.4	-0.1588	0.8154	-0.4711	0.8051	-0.3272	-0.1619		260	1.9461	1.0763	1.036	0.8388		-13.8	0.6	0.1
94.4	-0.0471	0.8531	-0.4024	0.8531	-0.5211	-0.166		262	1.9194	1.1499	1.0616	0.8803		-11.8	0.5	-0.2
96.3	0.045	0.8931	-0.3527	0.9036	-0.7605	-0.1432		264	1.8807	1.2338	1.0921	0.9286		-9.8	0.4	-0.4
98.3	0.1069	0.9402	-0.3217	0.9619	-1.0716	-0.1529		265.9	1.8302	1.3262	1.1268	0.9821		-7.9	0.5	-0.5
100.3	0.1159	0.9929	-0.3157	1.025	-1.4067	-0.1649		267.9	1.7678	1.4244	1.1642	1.039		-5.9	0.6	-0.6
102.2	0.0666	1.0482	-0.3335	1.0886	-1.6904	-0.1757		269.9	1.6938	1.5258	1.2028	1.0972		-3.9	0.7	-0.6
104.2	-0.0466	1.1118	-0.3743	1.1582	-1.7258	-0.2087		271.8	1.6091	1.6274	1.2408	1.1542		-2	0.9	-0.5
106.2	-0.2133	1.18	-0.431	1.2289	-1.7545	-0.2342		273.8	1.5148	1.7257	1.276	1.2077		0	1.1	-0.4
108.1	-0.4055	1.2482	-0.4905	1.2957	-1.7545	-0.2996		275.8	1.4126	1.8171	1.3063	1.255		2	1.3	-0.2
110.1	-0.6218	1.3221	-0.5461	1.3643	-1.6345	-0.3395		277.7	1.3053	1.8987	1.3298	1.2935		3.9	1.5	0.1
112.1	-0.8283	1.3968	-0.5789	1.43	-1.3979	-0.3893		279.7	1.1963	1.9679	1.3448	1.321		5.9	1.6	0.4
114	-0.9945	1.4677	-0.5728	1.4895	-1.1308	-0.4041		281.7	1.0891	2.0236	1.3498	1.3354		7.9	1.6	0.8
116	-1.1188	1.5418	-0.51	1.5494	-0.808	-0.4389		283.6	0.987	2.0663	1.3441	1.3354		9.8	1.6	1.2
118	-1.1754	1.6158	-0.3729	1.6077	-0.4868	-0.4695		285.6	0.8937	2.097	1.3274	1.32		11.8	1.4	1.6
119.9	-1.154	1.6869	-0.1608	1.6635	-0.2587	-0.5036		287.6	0.8119	2.117	1.2999	1.2891		13.8	1.2	1.9
121.9	-1.0403	1.7646	0.1581	1.7254	-0.1183	-0.5264		289.5	0.7433	2.1279	1.2623	1.2435		15.7	0.9	2.2
123.9	-0.8204	1.8475	0.5804	1.7936	-0.0475	-0.6544		291.5	0.6887	2.1311	1.2161	1.1845		17.7	0.5	2.3
125.8	-0.5012	1.9337	1.0769	1.867	-0.0271	-0.8002		293.5	0.648	2.1281	1.1628	1.1144		19.7	0	2.4
127.8	-0.0387	2.0345	1.6933	1.9563	-0.023	-0.9863		295.4	0.6193	2.1197	1.1044	1.0358		21.6	-0.5	2.3
129.8	0.5591	2.1476	2.3921	2.0602	-0.0317	-1.2976		297.4	0.6	2.1068	1.0429	0.952		23.6	-1	2.2
131.7	1.2489	2.2676	3.1132	2.1739	-0.0563	-1.5918		299.4	0.5873	2.0895	0.9805	0.8663		25.6	-1.6	2
133.7	2.0885	2.4069	3.9062	2.3098	-0.1529	-1.8928		301.3	0.5788	2.0678	0.9193	0.7817		27.5	-2.1	1.8
135.7	3.0165	2.5587	4.7021	2.4615	-0.3155	-2.3188		303.3	0.5717	2.0413	0.8614	0.7009		29.5	-2.6	1.6
137.6	3.944	2.7125	5.4299	2.6186	-0.583	-3.0969		305.3	0.5642	2.0097	0.8085	0.626		31.5	-3.1	1.5
139.6	4.9239	2.8814	6.135	2.7947	-0.978	-2.7959		307.2	0.555	1.9725	0.7618	0.5586		33.4	-3.5	1.4
141.6	5.8598	3.0541	6.7505	2.978	-1.4535	-3.0969		309.2	0.5439	1.9295	0.7217	0.4994		35.4	-3.8	1.4
143.5	6.6679	3.2183	7.2334	3.1547	-1.9355	-3.0969		311.2	0.5321	1.8807	0.6884	0.4483		37.4	-4	1.4
145.5	7.3997	3.3877	7.622	3.3391	-2.4437	-2.7959		313.1	0.5212	1.8267	0.6618	0.4044		39.3	-4.1	1.5
147.5	7.9873	3.5501	7.8812	3.5173	-2.7959	-3.0969		315.1	0.5125	1.7684	0.6413	0.3658		41.3	-4.2	1.7
149.4	8.4025	3.6952	8.0063	3.6769	-3.0969	-3.0969		317.1	0.5076	1.7074	0.6261	0.3303		43.3	-4.1	1.9
151.4	8.6892	3.8356	8.0128	3.8311	-3.3979	-3.0969		319	0.5079	1.6455	0.6148	0.2952		45.2	-3.9	2.1
153.3	8.8259	3.9548	7.9054	3.9613	-3.3979	-3.0969		321	0.5146	1.585	0.6057	0.2585		47.2	-3.7	2.3
155.3	8.838	4.063	7.6816	4.0784	-3.3979	-2.7959		323	0.5284	1.5281	0.5972	0.2204		49.1	-3.3	2.6
157.3	8.7286	4.1514	7.3568	4.1726	-2.9208	-2.7959		324.9	0.5497	1.4772	0.588	0.1912		51.1	-2.9	2.8
159.2	8.5255	4.2151	6.9688	4.2391	-2.7959	-2.3979		326.9	0.5783	1.4344	0.5774	0.1759		53.1	-2.5	3.1
161.2	8.2224	4.2592	6.494	4.2837	-2.4949	-2.1938		328.9	0.6124	1.4014	0.5649	0.1751		55	-2	3.3
163.2	7.8453	4.2786	5.9689	4.3012	-3.0969	-1.8416		330.8	0.651	1.3792	0.5502	0.1893		57	-1.5	3.5
165.1	7.4367	4.2736	5.4397	4.2927	-3.0969	-1.5784		332.8	0.6933	1.3683	0.5338	0.2191		59	-1.1	3.6
167.1	6.9742	4.2439	4.8658	4.2577	-2.4437	-1.2774		334.8	0.7383	1.3683	0.5163	0.2647		60.9	-0.6	3.7
169.1	6.4999	4.19	4.2877	4.1972	-2.1675	-1.0757		336.7	0.7851	1.3785	0.4985	0.3264		62.9	-0.2	3.6
171	6.0575	4.1183	3.7445	4.1179	-1.9066	-0.9416		338.7	0.8326	1.3972	0.4814	0.4036		64.9	0.2	3.5
173	5.6188	4.0238	3.187	4.0143	-1.5287	-0.9477		340.6	0.88	1.4225	0.4658	0.4931		66.8	0.5	3.3
175	5.2249	3.9138	2.6504	3.8937	-1.5003	-1.1013		342.6	0.9266	1.4521	0.4524	0.5818		68.8	0.8	3
176.9	4.9068	3.7991	2.1639	3.7676	-1.308	-1.1938		344.6	0.9718	1.4837	0.4418	0.6622		70.8	1.1	2.7
178.9	4.6453	3.6726	1.6785	3.6281	-1.4389	-1.3565		346.5	1.015	1.5153	0.4342	0.7313		72.7	1.3	2.4
180.9	4.4724	3.5454	1.2206	3.4873	-1.5654	-1.4342		348.5	1.0558	1.5448	0.4299	0.7871		74.7	1.5	2
182.8	4.4004	3.4289	0.809	3.3578	-1.8069	-1.6055		350.5	1.0939	1.571	0.4286	0.8283		76.7	1.7	1.7
184.8	4.4282	3.3152	0.3965	3.2314	-2.1938	-1.6198								78.6	1.8	1.4
186.8	4.5634	3.2144	0.0002	3.1195	-2.284	-1.6655								80.6	1.9	1.2
188.7	4.7866	3.1331	-0.366	3.0299	-2.3565	-1.4634								82.6	2	1.1
190.7	5.1105	3.0644	-0.7438	2.9551	-2.3979	-1.4067								84.5	2	1
192.7	5.5105	3.0136	-1.1143	2.9007	-2.5528	-1.3335								86.5	2	1.1
194.6	5.9443	2.9815	-1.4583	2.8673	-2.2518	-1.3487								88.5	1.9	1.1
196.6	6.4401	2.9635	-1.8091	2.85	-2.2518	-1.3565								90.4	1.9	1.3
198.6	6.9585	2.9598	-2.146	2.8488	-1.7645	-1.3979								92.4	1.8	1.5
200.5	7.4571	2.9674	-2.4522	2.8601	-1.5346	-1.3335								94.4	1.8	1.7
202.5	7.9746	2.9845	-2.761	2.8825	-1.3893	-1.5406								96.3	1.9	1.9
204.5	8.4719	3.0084	-3.0582	2.9131	-1.284	-1.8182								98.3	2	2.2
206.4	8.9152	3.035	-3.3317	2.9476	-1.1938	-1.983								100.3	2.1	2.5
208.4	9.3423	3.0649	-3.6108	2.9875	-1.1911	-2.1938								102.2	2.3	2.8
210.4	9.722	3.0948	-3.8801	3.0296	-1.1475	-2.7959								104.2	2.6	3
212.3	10.0352	3.1217	-4.1248	3.0703	-1.2708	-2.6198								106.2	2.8	3.2
214.3	10.3142	3.147	-4.3689	3.1128	-1.4067	-2.7959								108.1	3	3.4
216.3	10.5433	3.1684	-4.5983	3.1544	-1.4486	-3.0969								110.1	3.1	3.5
218.2	10.7184	3.1845	-4.8033	3.1925	-1.699	-3.0969								112.1	3.2	3.6
220.2	10.8622	3.1967	-5.0079	3.2306	-2.0177	-2.7959								114	3.3	3.6
222.2	10.9689	3.2042	-5.205	3.2664	-2.1675	-3.0969								116	3.3	3.6
224.1	11.0396	3.2074	-5.3902	3.2979	-2.4437	-2.7959								118	3.2	3.5
226.1	11.0869	3.207	-5.5898	3.3281	-2.6198	-3.0969								119.9	3.1	3.5
228.1	11.1134	3.2034	-5.803	3.3549	-2.699	-3.0969								121.9	3	3.5
230	11.1295	3.1975	-6.0273	3.3771	-2.6198	-2.7959								123.9	2.8	3.5
232	11.1511	3.1892	-6.2963	3.3969	-2.3188	-2.7959								125.8	2.6	3.6
234	11.1944	3.179	-6.6062	3.4129	-2.2518	-2.6198								127.8	2.5	3.6
235.9	11.272	3.1679	-6.9405	3.4246	-2.3979	-2.4949								129.8	2.3	3.7
237.9	11.4075	3.1547	-7.3285	3.4333	-2.284	-2.7959								131.7	2.1	3.7
239.9	11.6111	3.1401	-7.7381	3.4381	-2.2518	-2.3188								133.7	1.9	3.8
241.8	11.8771	3.125	-8.1245	3.4389	-2.1427	-2.7959								135.7	1.7	3.7
243.8	12.242	3.1079	-8.4983	3.4355	-2.1938	-2.4949								137.6	1.5	3.6
245.8	12.703	3.0899	-8.8049	3.4274	-2.1192	-2.6198								139.6	1.2	3.5
247.7	13.2389	3.0723	-9.0053	3.4148	-2.3565	-2.2518								141.6	1	3.3
249.7	13.9144	3.0538	-9.098	3.3961	-2.3565	-2.7959								143.5	0.7	3
251.7	14.7087	3.0355	-9.0569	3.3716	-2.7959	-3.0969								145.5	0.4	2.6
253.6	15.5709	3.0188	-8.8944	3.343	-2.699	-2.4949								147.4	0.1	2.1
255.6	16.5802	3.0019	-8.6064	3.3078	-3.0969	-2.6198								149.4	-0.2	1.5
257.5	17.616	2.9866	-8.2429	3.2702	-3.0969	-3.0969								151.4	-0.6	0.9
259.5	18.7595	2.9714	-7.7943	3.2274	-2.9208	-2.6198								153.3	-1.1	0.1
261.5	19.9255	2.9575	-7.3086	3.1828	-3.3979	-2.3188								155.3	-1.6	-0.7
263.4	21.0245	2.946	-6.8376	3.1401	-2.699	-2.0555								157.3	-2.2	-1.5
265.4	22.1447	2.9368	-6.3497	3.0967	-2.9208	-1.7747								159.2	-2.8	-2.3
267.4	23.2039	2.932	-5.8784	3.0566	-2.7959	-1.699								161.2	-3.5	-3.2
269.3	24.1362	2.9329	-5.4449	3.0229	-2.9208	-1.4437								163.2	-4.2	-4
271.3	25.0248	2.9408	-4.9947	2.9937	-2.6198	-1.2518								165.1	-4.9	-4.9
273.3	25.8053	2.9566	-4.5385	2.9721	-2.6198	-1								167.1	-5.6	-5.7
275.2	26.436	2.9794	-4.0888	2.9597	-2.699	-0.8564								169.1	-6.2	-6.6
277.2	26.9741	3.0113	-3.5917	2.9557	-2.3979	-0.7665								171	-6.8	-7.4
279.2	27.376	3.0506	-3.0708	2.9617	-2.1938	-0.6972								173	-7.4	-8.2
281.1	27.6281	3.0939	-2.5608	2.9767	-2.3979	-0.6375								175	-7.9	-9
283.1	27.7566	3.1446	-2.0211	3.0023	-2.6198	-0.6256								176.9	-8.3	-9.7
285.1	27.7472	3.1994	-1.4937	3.0375	-2.699	-0.5837								178.9	-8.7	-10.2
287	27.614	3.2541	-1.0171	3.0791	-2.7959	-0.6672								180.9	-9.1	-10.7
289	27.3456	3.3135	-0.551	3.1307	-3.3979	-0.656								182.8	-9.5	-11
291	26.9462	3.3737	-0.1265	3.1889	-3.0969	-0.7113								184.8	-9.8	-11.3
292.9	26.444	3.4308	0.2376	3.2489	-3.3979	-0.6688								186.8	-10	-11.4
294.9	25.7837	3.4896	0.5808	3.3155	-3.0969	-0.7665								188.7	-10.1	-11.5
296.9	24.9889	3.546	0.8838	3.3837	-2.7959	-0.7077								190.7	-10.1	-11.4
298.8	24.115	3.5964	1.1332	3.4477	-2.7959	-0.7095								192.7	-9.9	-11.2
300.8	23.0845	3.645	1.3515	3.512	-3.3979	-0.6576								194.6	-9.5	-10.9
302.8	21.9639	3.688	1.5189	3.5707	-2.4949	-0.6198								196.6	-9	-10.4
304.7	20.8436	3.7228	1.6265	3.6189	-2.4949	-0.5732								198.6	-8.4	-9.9
306.7	19.6366	3.7524	1.6838	3.6596	-1.9355	-0.6405								200.5	-7.6	-9.3
308.7	18.4305	3.7741	1.6866	3.6887	-1.7167	-0.5654								202.5	-6.9	-8.7
310.6	17.3067	3.787	1.6468	3.7048	-1.3565	-0.6155								204.5	-6.1	-8
312.6	16.1608	3.7923	1.573	3.7099	-1.0052	-0.5959								206.4	-5.4	-7.3
314.6	15.0591	3.7893	1.483	3.7036	-0.7605	-0.6853								208.4	-4.7	-6.6
316.5	14.0541	3.7793	1.3983	3.6882	-0.5911	-0.7314								210.4	-4.1	-5.9
318.5	13.0392	3.7621	1.324	3.6635	-0.4559	-0.7706								212.3	-3.6	-5.3
320.5	12.0701	3.7389	1.2744	3.6318	-0.3522	-0.9446								214.3	-3.2	-4.6
322.4	11.1977	3.7127	1.2526	3.5964	-0.3354	-1.007								216.3	-2.9	-4
324.4	10.3419	3.6818	1.2522	3.5549	-0.3495	-1.1379								218.2	-2.8	-3.5
326.4	9.5656	3.6486	1.2655	3.5106	-0.423	-1.1146								220.2	-2.9	-3.1
328.3	8.9158	3.6161	1.2803	3.4668	-0.5388	-1.0883								222.2	-3.1	-2.7
330.3	8.3347	3.5816	1.2892	3.4203	-0.7371	-0.9796								224.1	-3.6	-2.4
332.3	7.8625	3.5473	1.2871	3.3742	-0.8941	-0.8564								226.1	-4.1	-2.3
334.2	7.5107	3.5153	1.2765	3.3315	-1.1427	-0.7447								228.1	-4.8	-2.2
336.2	7.2316	3.4822	1.2618	3.2878	-1.3449	-0.5706								230	-5.5	-2.3
338.2	7.0315	3.4494	1.2502	3.2455	-1.7077	-0.4486								232	-6.3	-2.5
340.1	6.9016	3.4185	1.2449	3.2063	-1.8665	-0.3433								234	-7.2	-2.8
342.1	6.8179	3.3861	1.243	3.1659	-2.1192	-0.3045								235.9	-8.1	-3.2
344.1	6.7825	3.354	1.2366	3.1264	-2.5528	-0.2741								237.9	-9.2	-3.7
346	6.7924	3.3243	1.2162	3.0899	-2.3188	-0.2408								239.9	-10.2	-4.2
348	6.8503	3.2945	1.1701	3.0531	-2.3565	-0.2312								241.8	-11.4	-4.8
350	6.9602	3.267	1.0941	3.0187	-2.699	-0.2207								243.8	-12.6	-5.5
351.9	7.1159	3.2435	0.996	2.9889	-2.7959	-0.2087								245.8	-13.9	-6.2
353.9	7.336	3.2221	0.8733	2.9612	-3.0969	-0.1879								247.7	-15.1	-7
355.8	7.5995	3.205	0.7492	2.9385	-2.3565	-0.1799								249.7	-16.3	-7.7
357.8	7.9345	3.1904	0.6227	2.9183	-2.4949	-0.167								251.6	-17.3	-8.5
359.8	8.329	3.179	0.5117	2.9014	-2.699	-0.1847								253.6	-18.3	-9.3
361.7	8.7595	3.1705	0.4281	2.8875	-3.0969	-0.2087								255.6	-19.1	-10
363.7	9.2717	3.1636	0.3685	2.8744	-2.9208	-0.2265								257.5	-19.7	-10.7
365.7	9.8438	3.1578	0.3399	2.862	-3.0969	-0.2587								259.5	-20.1	-11.3
367.6	10.439	3.1526	0.3406	2.8503	-2.7959	-0.2976								261.5	-20.2	-11.8
369.6	11.1111	3.1465	0.3664	2.8374	-3.0969	-0.288								263.4	-20.2	-12.2
371.6	11.8147	3.139	0.4104	2.8238	-3.3979	-0.3059								265.4	-20	-12.4
373.5	12.4932	3.1298	0.4601	2.8102	-3.3979	-0.2941								267.4	-19.7	-12.5
375.5	13.1946	3.1177	0.5117	2.7952	-3.3979	-0.2774								269.3	-19.1	-12.4
377.5	13.8595	3.1029	0.5552	2.7797	-3.3979	-0.236								271.3	-18.5	-12.2
379.4	14.4393	3.0865	0.586	2.7646	-3.3979	-0.2218								273.3	-17.8	-11.8
381.4	14.9825	3.0668	0.6087	2.7486	-3.3979	-0.1858								275.2	-16.9	-11.2
383.4	15.4527	3.0452	0.6254	2.7324	-3.3979	-0.1768								277.2	-16	-10.6
385.3	15.8349	3.023	0.6402	2.7172	-3.0969	-0.1589								279.2	-15.1	-10
387.3	16.1787	2.9983	0.6571	2.7014	-3.0969	-0.1534								281.1	-14.1	-9.3
389.3	16.4754	2.9727	0.6743	2.6863	-3.3979	-0.1465								283.1	-13.2	-8.5
391.2	16.7264	2.9478	0.6857	2.6726	-3.3979	-0.1238								285.1	-12.2	-7.8
393.2	16.9692	2.9217	0.684	2.6591	-3.3979	-0.1261								287	-11.2	-7.1
395.2	17.1977	2.8962	0.6586	2.6464	-3.3979	-0.1201								289	-10.3	-6.4
397.1	17.403	2.8734	0.6048	2.6349	-3.3979	-0.1284								291	-9.4	-5.8
399.1	17.6029	2.8513	0.5122	2.623	-3.3979	-0.1534								292.9	-8.6	-5.1
401.1	17.7763	2.8317	0.3833	2.6108	-3.3979	-0.1554								294.9	-7.9	-4.5
403	17.9044	2.8158	0.2331	2.5988	-3.3979	-0.1868								296.9	-7.4	-4
405	17.9866	2.802	0.0572	2.5852	-3.3979	-0.1955								298.8	-7	-3.5
407	18.0031	2.7915	-0.1206	2.571	-3.3979	-0.1842								300.8	-6.7	-3.2
408.9	17.9514	2.7844	-0.2743	2.557	-3.3979	-0.1949								302.8	-6.5	-2.9
410.9	17.8264	2.7799	-0.4032	2.5423	-3.3979	-0.1559								304.7	-6.5	-2.8
412.9	17.6361	2.7778	-0.4848	2.5282	-3.3979	-0.1341								306.7	-6.6	-2.8
414.8	17.4071	2.7776	-0.513	2.5158	-3.3979	-0.1066								308.7	-6.9	-2.8
416.8	17.132	2.7784	-0.4935	2.5043	-3.3979	-0.0939								310.6	-7.2	-3
418.8	16.8399	2.7796	-0.4346	2.4944	-3.3979	-0.0782								312.6	-7.5	-3.3
420.7	16.5629	2.7803	-0.3581	2.4862	-3.3979	-0.0655								314.6	-8	-3.6
422.7	16.2871	2.7799	-0.2746	2.4785	-3.3979	-0.0587								316.5	-8.5	-3.9
424.7	16.0408	2.7781	-0.2046	2.4711	-3.3979	-0.0473								318.5	-9	-4.3
426.6	15.8451	2.7748	-0.1609	2.4639	-3.3979	-0.0438								320.5	-9.6	-4.8
428.6	15.6891	2.7697	-0.1423	2.4559	-3.3979	-0.034								322.4	-10.2	-5.3
430.6	15.5924	2.7632	-0.1495	2.4473	-2.9208	-0.0336								324.4	-11	-5.9
432.5	15.5604	2.7558	-0.1744	2.4389	-3.3979	-0.0362								326.4	-11.8	-6.5
434.5	15.5902	2.747	-0.2132	2.4304	-3.3979	-0.0351								328.3	-12.7	-7.2
436.5	15.6796	2.737	-0.2603	2.4229	-3.0969	-0.0535								330.3	-13.8	-7.9
438.4	15.8077	2.7266	-0.3121	2.4172	-3.0969	-0.079								332.3	-14.9	-8.6
440.4	15.9682	2.7143	-0.3773	2.413	-3.3979	-0.1048								334.2	-16	-9.3
442.4	16.1287	2.7007	-0.4601	2.4108	-3.3979	-0.1206								336.2	-17.2	-10.1
444.3	16.2545	2.6865	-0.5628	2.4104	-3.3979	-0.1485								338.2	-18.3	-10.9
446.3	16.3327	2.6704	-0.7049	2.4111	-3.3979	-0.1456								340.1	-19.4	-11.7
448.3	16.3357	2.6536	-0.8894	2.4125	-3.3979	-0.1624								342.1	-20.5	-12.5
450.2	16.2605	2.6379	-1.1082	2.4136	-3.3979	-0.1247								344.1	-21.5	-13.4
452.2	16.1019	2.6225	-1.3848	2.4144	-3.3979	-0.1178								346	-22.4	-14.3
454.1	15.8877	2.61	-1.6872	2.4145	-3.3979	-0.0973								348	-23.2	-15.2
456.1	15.6132	2.6	-2.0373	2.4141	-3.3979	-0.0679								349.9	-24	-16
458.1	15.3063	2.5941	-2.4042	2.4138	-3.3979	-0.0663								351.9	-24.7	-16.9
460	14.9967	2.5928	-2.7496	2.4143	-3.3979	-0.0532								353.9	-25.5	-17.7
462	14.656	2.5961	-3.088	2.4161	-3.3979	-0.0728								355.8	-26.2	-18.4
464	14.2963	2.6038	-3.3784	2.4198	-3.3979	-0.0879								357.8	-27	-19.1
465.9	13.929	2.6147	-3.5922	2.4249	-3.3979	-0.1261								359.8	-27.7	-19.8
467.9	13.506	2.6287	-3.7396	2.4314	-3.3979	-0.1644								361.7	-28.5	-20.4
469.9	13.0393	2.6436	-3.8025	2.4379	-3.3979	-0.233								363.7	-29.3	-21
471.8	12.5552	2.6565	-3.7875	2.4426	-3.3979	-0.2747								365.7	-30	-21.6
473.8	12.0082	2.6656	-3.7039	2.4437	-3.0969	-0.3166								367.6	-30.6	-22.3
475.8	11.5805	2.6905	-3.5779	2.4613	-3.3979	-0.3661								369.6	-31.1	-23
477.7	11.1315	2.7007	-3.4466	2.4655	-3.3979	-0.3902								371.6	-31.5	-23.7
479.7	10.7256	2.7057	-3.3315	2.4651	-2.9208	-0.3784								373.5	-31.8	-24.5
481.7	10.4192	2.7037	-3.2538	2.4665	-2.9208	-0.3526								375.5	-31.9	-25.2
483.6	10.2078	2.7104	-3.2293	2.472	-2.9208	-0.2638								377.5	-31.9	-26
485.6	9.888	2.7774	-3.1333	2.4695	-2.9208	-0.2336								379.4	-31.8	-26.7
487.6	9.557	2.7654	-3.0191	2.5057	-2.5528	-0.1868								381.4	-31.5	-27.3
489.5	9.3535	2.7251	-2.9285	2.4803	-2.4949	-0.1675								383.4	-31.3	-27.9
491.5	9.1539	2.7142	-2.9031	2.4721	-2.3565	-0.1284								385.3	-30.9	-28.4
493.5	8.9921	2.6936	-2.8918	2.462	-2.1938	-0.1436								387.3	-30.6	-28.8
														389.3	-30.2	-29.2
														391.2	-29.7	-29.5
														393.2	-29.3	-29.7
														395.2	-28.8	-29.9
														397.1	-28.3	-30
														399.1	-27.9	-30.1
														401.1	-27.4	-30
														403	-27	-29.9
														405	-26.5	-29.7
														407	-26.1	-29.3
														408.9	-25.6	-28.8
														410.9	-25	-28.2
														412.9	-24.4	-27.6
														414.8	-23.7	-26.9
														416.8	-23.1	-26.2
														418.8	-22.4	-25.5
														420.7	-21.8	-24.9
														422.7	-21.1	-24.4
														424.7	-20.5	-23.9
														426.6	-19.9	-23.6
														428.6	-19.4	-23.4
														430.6	-18.9	-23.2
														432.5	-18.4	-23.1
														434.5	-18.1	-23
														436.5	-17.8	-23
														438.4	-17.6	-23
														440.4	-17.6	-23.1
														442.3	-17.6	-23.2
														444.3	-17.7	-23.2
														446.3	-17.9	-23.3
														448.2	-18	-23.3
														450.2	-18.2	-23.3
														452.2	-18.3	-23.2
														454.1	-18.4	-23.2
														456.1	-18.5	-23.1
														458.1	-18.4	-23
														460	-18.3	-22.9
														462	-18	-22.8
														464	-17.7	-22.7
														465.9	-17.2	-22.5
														467.9	-16.6	-22.3
														469.9	-15.9	-21.9
														471.8	-15.2	-21.5
														473.8	-14.4	-20.9
														475.8	-13.7	-20.3
														477.7	-12.9	-19.6
														479.7	-12.1	-18.9
														481.7	-11.2	-18.2
														483.6	-10.4	-17.6
														485.6	-9.6	-17.1
														487.6	-8.8	-16.7
														489.5	-8.1	-16.3
														491.5	-7.4	-16
														493.5	-6.9	-15.8
														495.4	-6.4	-15.6
														497.4	-6.2	-15.5
														499.4	-6	-15.3
